# Supplementary material for: Long non‐coding RNA (lncRNA) H19 induces hepatic steatosis through activating MLXIPL and mTORC1 networks in hepatocytes
Source: J Cell Mol Med. 2019 Dec 6;24(2):1399–412. doi: 10.1111/jcmm.14818 (PMC6991647; doi:10.1111/jcmm.14818)
Supplement: Supplementary file 3 [file JCMM-24-1399-s003.xlsx]

## Sheet: Suppl Table 1
Supplemental Table 2: List of siRNA Oligos
Gene	siRNA sequence	Accession No.
mouse H19 siRNA-1	GCAGAATGGCACATAGAAA	NR_130973.1
mouse H19 siRNA-2	GTGTAAACCTCTTTGGCAA
mouse H19 siRNA-3	GGGCAGAATGAATGAGTTT
mouse Mlxipl siRNA-1	GGACACTTCATGGTGTCTT	NM_021455.5
mouse Mlxipl siRNA-2	CCGACACACTCTTCACCAT
mouse Mlxipl siRNA-3	CCACATCTTCAAACTACAT
