# Supplementary material for: Long non‐coding RNA (lncRNA) H19 induces hepatic steatosis through activating MLXIPL and mTORC1 networks in hepatocytes
Source: J Cell Mol Med. 2019 Dec 6;24(2):1399–412. doi: 10.1111/jcmm.14818 (PMC6991647; doi:10.1111/jcmm.14818)
Supplement: Supplementary file 4 [file JCMM-24-1399-s004.xlsx]

## Sheet: Suppl Table 1
Supplemental Table 3-1: List of H19 RT Oligos
Gene	Primer sequence	Accession No.
mouse H19 RT primer	AATGACTGTAACTGTATT	NR_130973.1
mouse Gapdh RT primer	TGAGGTCCACCACCCTGT	NM_008084
Supplemental Table 3-2: List of TqPCR Primers
Gene	Forward primer	Reverse primer	Accession No.
mouse Gapdh	ACCCAGAAGACTGTGGATGG	CACATTGGGGGTAGGAACAC	NM_008084
mouse H19	ATCCTGGAGCCAAGCCTCTA	TCACGGGTGCTTTGAGTCTC	NR_130973.1
mouse Gpam	TTCCTGCACGCCACAGAG	TCTCGCCAGCCATCCTCT	NM_001356285.1
mouse Mogat1	CCTTCCTCCTGCTCGTGC	GCCAGCTTTGGACCCAGT	NM_026713.3
mouse Fasn	CTCGGCTCGATGGCTCAG	GGGATGTGCCACAGTGCT	NM_007988.3
mouse Acaca	GTGTTTGCTGGCCAGTGC	TGCCCGTGTGAAGCTCAG	NM_133360.2
mouse Apoc3	ACCCAGCCATCTAGCCCA	ACAGAGCCCAGCAGCAAG	NM_001289755.1
mouse Srebp/ Srebf1	GCAGCTGCTCCTGTGTGA	CCGGAAGCTCTGTGCCAA	NM_001313979.1
mouse Plin2	GAACCAGCCAACGTCCGA	TCCTTTCCACGCTGCCAG	NM_007408.3
mouse Plin3	GAGCATGTGTGTGGCCCT	CTCTGGCTATGCGCTCCC	NM_025836.3
mouse Scd1	TGCCGCGCATCTCTATGG	AGTTGTGGAAGCCCTCGC	NM_009127.4
mouse Lipe	CGTGCCAGCCACAACCTA	TGCAGGAAGTCAGCGGTG	NM_001039507.2
mouse Ctnnb1	TGCAGCTTCTGGGTTCCG	GCACAGATGGCAGGCTCA	NM_001165902.1
mouse Mlxipl	TGTCCCCAAAGCAGAGCG	GTGGACACTCAGTGCCCC	NM_021455.4
mouse Ascl1	GGAAGCAGGATGGCAGCA	GCCCCTGTAGGTTGGCTG	NM_008553.4
mouse Acat2	GCATGACAGCCACCACCT	GCTGTCCACCTGGGTTCC	NM_009338.3
mouse Cpt1b	GGAGGTGGCTTTGGTCCC	GGCGGATGTGGTTCCCAA	NM_009948.2
mouse Ndufs4	GGCGAAGGGCAATGGCTA	GCTGTGTGTCCCGAGTCT	NM_010887.2
mouse Pck2	GCTTACGTGGTGGCCAGT	CACGTGGCCAATCAGGGT	NM_028994.2
mouse Cyp1a2	CCAGTCAGCCAGGTGGTG	CTCTTGAGGGCCGGGTTG	NM_009993
mouse Acads(Bcl-1)	CACGCTGGGCAAGAAGGA	TGCCAATGCGACCCATGT	NM_007383.3
mouse Acadm	CGGAGGCAGCAGATCGAG	CTTGCGGGCAGTTGCTTG	NM_007382.5
mouse Atp5a1	GCACGGGCTGAGGAATGT	CCAACAGCTCCTCGCCAA	NM_007505.2
mouse Hadha	ACCACAGGCTTCGGCTTC	GCGACCCAAGAAGCCCTT	NM_130826.2
mouse Elovl6	GTCGCTGACTCTTGCCGT	TCGGGTGCTTTGCTGAGC	NM_130450.2
mouse Scd1	TGCCGCGCATCTCTATGG	AGTTGTGGAAGCCCTCGC	NM_009127.4
mouse Ptpn6	TTGTCTACCTGCGGCAGC	GCTGCCCTTCCAGACGTT	NM_001077705.2
mouse Pnpla3	CGACAACGTCCCTGTGCT	CGGAGGCTGAGGTTGGTG	NM_054088.3
mouse Deptor	GTCAGCCCCAGCAAGGAG	TGGGGTTGCAGAGCACAG	NM_001037937.3
mouse Pras40	GGCCAGGGAGGATGAGGA	TGTGCTCTCCGGGTCTGA	NM_001253920.1
mouse Rptor	AGGCACAGTCGCAAGCAT	ATGTGCTGGTGGAGGTGC	NM_001306081.1
mouse Mtor	AAGGACCTCACGCAAGCC	ATTGGCTGGTTGGGGTCG	NM_020009.2
mouse S6k	ACTGTGCCTCGTCGGTTG	GTGCTTTGGTCCTGGGCT	NM_001272042.1
mouse Eif4ebp1	CTCTTCAGCACCACCCCG	CTGGCAGGTCCTTTGGGG	NM_007918.3
mouse Lipin	AACGGAGCCGACACCTTG	GCTCCGTTGTCACTGGCT	NM_001130412.1
